# Supplementary material for: Catalytic Performance of CuZnAl Hydrotalcite-Derived Materials in the Continuous-Flow Chemoselective Hydrogenation of 2-Methyl-2-pentanal toward Fine Chemicals and Pharmaceutical Intermediates
Source: Molecules. 2024 Jul 16;29(14):3345. doi: 10.3390/molecules29143345 (PMC11279871; doi:10.3390/molecules29143345)
Supplement: Supplementary file 1 [file molecules-29-03345-s001.zip]

Archive with 1 entries (1 files):
- molecules-3072644-supplementary.pdf
